# Supplementary material for: The Secretome of Human Deciduous Tooth-Derived Mesenchymal Stem Cells Enhances In Vitro Wound Healing and Modulates Inflammation
Source: Pharmaceutics. 2025 Jul 25;17(8):961. doi: 10.3390/pharmaceutics17080961 (PMC12388939; doi:10.3390/pharmaceutics17080961)
Supplement: Supplementary file 1 [file pharmaceutics-17-00961-s001.zip]

Archive with 1 entries (1 files):
- pharmaceutics-3725468-supplementary.pdf
